# Supplementary material for: Lipid Status of A2780 Ovarian Cancer Cells after Treatment with Ruthenium Complex Modified with Carbon Dot Nanocarriers: A Multimodal SR-FTIR Spectroscopy and MALDI TOF Mass Spectrometry Study
Source: Cancers (Basel). 2022 Feb 24;14(5):1182. doi: 10.3390/cancers14051182 (PMC8909423; doi:10.3390/cancers14051182)
Supplement: Supplementary file 1 [file cancers-14-01182-s001.zip]

Archive with 1 entries (1 files):
- cancers-1559733-supplementary.pdf
